# Supplementary material for: STAT3 Is the Master Regulator for the Forming of 3D Spheroids of 3T3-L1 Preadipocytes
Source: Cells. 2022 Jan 16;11(2):300. doi: 10.3390/cells11020300 (PMC8774605; doi:10.3390/cells11020300)
Supplement: Supplementary file 1 [file cells-11-00300-s001.zip]

Archive with 1 entries (1 files):
- cells-1505616-supplementary.pdf
